# Supplementary material for: Ocimum flavone Orientin as a countermeasure for thrombocytopenia
Source: Sci Rep. 2018 Mar 22;8:5075. doi: 10.1038/s41598-018-23419-x (PMC5864743; doi:10.1038/s41598-018-23419-x)
Supplement: Supplementary file 2 — Supplementary data set [file 41598_2018_23419_MOESM2_ESM.xlsx]

## Sheet: CBC Orientin 
Day 0	IR							ORI+IR							IR+ORI							CT
Mouse ID	1	2	3	4	5			6	7	8	9	10			11	12	13	14	15			16	17	18	19	20
Species	MOUSE	MOUSE	MOUSE	MOUSE	MOUSE	AVG	SD	MOUSE	MOUSE	MOUSE	MOUSE	MOUSE	AVG	SD	MOUSE	MOUSE	MOUSE	MOUSE	MOUSE	AVG	SD	MOUSE	MOUSE	MOUSE	MOUSE	MOUSE	AVG	SD
WBC	6	4.96	5.8	4.88	5.4	5.408	0.443549	6.72	3.94	4.36	4.3	4.66	4.796	0.98885	6.12	6.48	4.48	4.9	6.3	5.656	0.807901	6.1	8.96	7.88	6.4	6.72	7.212	1.06204
NE#	1.29	0.72	0.99	0.81	0.8	0.922	0.204098	0.78	0.47	0.57	0.58	0.51	0.582	0.106846	0.88	0.71	1.06	0.7	0.94	0.858	0.137753	1.29	0.72	0.81	0.8	0.78	0.88	0.207364
LY#	4.11	3.86	4.18	3.7	4.13	3.996	0.184889	5.46	3.11	3.44	3.34	3.67	3.804	0.847316	4.77	5.09	6.78	4.86	5.18	5.336	0.737146	4.11	3.86	3.7	4.13	5.46	4.252	0.624929
MO#	0.58	0.35	0.49	0.35	0.47	0.448	0.0881816	0.47	0.35	0.33	0.36	0.47	0.396	0.0611882	0.43	0.64	0.6	0.4	0.49	0.512	0.0936803	0.58	0.35	0.35	0.47	0.47	0.444	0.0866256
EO#	0.01	0.02	0.09	0.02	0.01	0.03	0.0303315	0.01	0.01	0.02	0.02	0.01	0.014	0.00489898	0.03	0.03	0.03	0.01	0.04	0.028	0.00979796	0.01	0.02	0.02	0.01	0.01	0.014	0.00489898
BA#	0	0.01	0.05	0	0	0.012	0.0193907	0	0	0	0.01	0	0.002	0.004	0	0.01	0	0.01	0.03	0.01	0.0109545	0	0.01	0	0	0	0.002	0.004
NRBC#	0	0	0	0	0	0	0	0	0	0	0	0	0	0	0	0	0	0	0	0	0	0	0	0	0	0	0	0
NE%	21.53	14.6	17.1	16.68	14.74	16.93	2.50904	11.67	11.85	13.04	13.54	11.04	12.228	0.921551	14.44	10.89	12.55	13.6	15.1	13.316	1.48317	21.53	14.6	16.68	14.74	11.67	15.844	3.26246
LY%	68.58	77.75	72	75.8	76.45	74.116	3.36494	81.22	78.93	78.8	77.58	78.67	79.04	1.19085	78.02	78.61	80.01	79.75	75.2	78.318	1.72102	68.58	77.75	75.8	76.45	81.22	75.96	4.13768
MO%	9.73	7.14	8.52	7.18	8.63	8.24	0.978182	6.94	8.91	7.55	8.3	9.99	8.338	1.06142	7.03	9.91	7.09	8.14	8.24	8.082	1.04505	9.73	7.14	7.18	8.63	6.94	7.924	1.08596
EO%	0.12	0.31	1.6	0.33	0.14	0.5	0.556597	0.15	0.26	0.5	0.36	0.28	0.31	0.116276	0.42	0.46	0.35	0.32	1.8	0.67	0.567168	0.12	0.31	0.33	0.14	0.15	0.21	0.0905539
BA%	0.04	0.19	0.78	0	0.04	0.21	0.292301	0.04	0.06	0.11	0.23	0	0.088	0.0793473	0.08	0.13	0	0.2	0.3	0.142	0.10245	0.04	0.19	0	0.04	0.04	0.062	0.0658483
NRBC%	0	0	0	0	0	0	0	0	0	0	0	0	0	0	0	0	0	0	0	0	0	0	0	0	0	0	0	0
HCT	57.1	53.1	53.2	52.3	53.4	53.82	1.68214	52.9	52.5	53.3	53.9	53.5	53.22	0.483322	54.7	56	54.3	49.1	50.2	52.86	2.70304	57.1	53.1	52.3	53.4	52.9	53.76	1.70833
RBC	11.88	10.92	10.97	10.76	11.04	11.114	0.393934	10.79	11.02	11.24	11.32	11.1	11.094	0.184564	11.43	11.54	11.35	11.92	10.97	11.442	0.306425	11.88	10.92	10.76	11.04	10.79	11.078	0.413202
HB	16	14.6	14.7	14.7	14.7	14.94	0.531413	14.5	14.2	14.9	15.5	14.8	14.78	0.435431	15.1	15.4	15.3	15.6	14.4	15.16	0.412795	16	14.6	14.7	14.7	14.5	14.9	0.554977
MCV	48.1	48.6	48.5	48.6	48.4	48.44	0.185472	49	47.6	47.4	47.6	48.2	47.96	0.58515	47.9	48.5	47.8	47.5	48.5	48.04	0.397995	48.1	48.6	48.6	48.4	49	48.54	0.293939
MCH	13.5	13.4	13.4	13.7	13.3	13.46	0.135647	13.4	12.9	13.3	13.7	13.3	13.32	0.256125	13.2	13.3	13.5	12.8	13.4	13.24	0.241661	13.5	13.4	13.7	13.3	13.4	13.46	0.135647
MCHC	28	27.5	27.6	28.1	27.5	27.74	0.257682	27.4	27	28	28.8	27.7	27.78	0.607947	27.6	27.5	28.2	26.5	27.6	27.48	0.549181	28	27.5	28.1	27.5	27.4	27.7	0.289828
RDW	13.7	14.1	14.5	14.4	14.1	14.16	0.28	14.3	14.7	14.8	15	15	14.76	0.257682	14.2	14.7	14.2	14.4	14.5	14.4	0.189737	13.7	14.1	14.4	14.1	14.3	14.12	0.24
RSD	6.6	6.9	7	7	6.8	6.86	0.149666	7	7	7	7.1	7.2	7.06	0.08	6.8	7.1	6.8	6.6	7	6.86	0.174356	6.6	6.9	7	6.8	7	6.86	0.149666
RETIC#	0	29.5	26.3	86.1	37.5	35.88	28.0875	47.5	15.4	37.1	75.8	22.2	39.6	21.2955	50.3	48.5	46.5	49.5	26.3	44.22	9.04973	0	29.5	86.1	37.5	47.5	40.12	27.9209
RETIC%	0	0.27	0.24	0.8	0.34	0.33	0.261381	0.44	0.14	0.33	0.67	0.2	0.356	0.188319	0.44	0.42	0.4	0.27	0.24	0.354	0.082365	0	0.27	0.8	0.34	0.44	0.37	0.259846
PLT	645	688	600	635	630	639.6	28.4717	652	677	669	625	678	660.2	19.9138	665	696	706	680	640	677.4	23.3375	645	688	635	630	652	650	20.4841
MPV	6	5.8	6	5.5	5.5	5.76	0.224499	5.7	5.9	5.7	6	5.8	5.82	0.116619	5.7	6	5.5	5.3	6	5.7	0.275681	6	5.8	5.5	5.5	5.7	5.7	0.189737
PDW	36.5	35.2	40.5	34.4	36.5	36.62	2.09895	36.3	35.6	35.3	37.5	34.7	35.88	0.96	36.3	36	33.3	33.2	34.5	34.66	1.30323	36.5	35.2	34.4	36.5	36.3	35.78	0.842378
PCT	0.387	0.399	0.226	0.349	0.347	0.3416	0.0613241	0.372	0.399	0.381	0.495	0.393	0.408	0.0444972	0.379	0.418	0.388	0.394	0.224	0.3606	0.0695114	0.387	0.399	0.349	0.347	0.372	0.3708	0.0204978
Day 1	IR							ORI+IR							IR+ORI							CT
Mouse ID	21	22	23	24	25			26	27	28	29	30			31	32	33	34	35			36	37	38	39	40
Species	MOUSE	MOUSE	MOUSE	MOUSE	MOUSE	AVG	SD	MOUSE	MOUSE	MOUSE	MOUSE	MOUSE	AVG	SD	MOUSE	MOUSE	MOUSE	MOUSE	MOUSE	AVG	SD	MOUSE	MOUSE	MOUSE	MOUSE	MOUSE	AVG	SD
WBC	1.26	1.12	1.26	1	1.34	1.196	0.12093	1.24	1	1.26	1.7	0.96	1.232	0.263697	1.02	1.3	1.62	1.38	2.56	1.576	0.528	6.6	9.54	8.34	7.66	11.96	8.82	1.83752
NE#	0.73	0.63	0.64	0.28	0.53	0.562	0.154583	0.57	0.51	0.49	0.93	0.53	0.606	0.164146	0.35	0.32	0.57	0.3	0.7	0.448	0.158921	1.38	1.8	1.5	1.6	2.03	1.662	0.229817
LY#	0.39	0.4	0.55	0.52	0.69	0.51	0.110091	0.49	0.35	0.56	0.61	0.33	0.468	0.111427	0.43	0.7	0.77	0.8	1.38	0.816	0.31078	5	7.23	6.45	5.83	9.32	6.766	1.47193
MO#	0.12	0.09	0.07	0.19	0.11	0.116	0.0407922	0.15	0.14	0.19	0.16	0.09	0.146	0.032619	0.23	0.27	0.28	0.25	0.34	0.274	0.0372022	0.21	0.5	0.39	0.22	0.56	0.376	0.142352
EO#	0	0	0	0.01	0	0.002	0.004	0.01	0	0.01	0	0	0.004	0.00489898	0.01	0.01	0	0.03	0.11	0.032	0.0401995	0	0	0.01	0.02	0.05	0.016	0.0185472
BA#	0	0	0	0	0	0	0	0	0	0	0	0	0	0	0	0	0	0	0.04	0.008	0.016	0	0	0	0	0	0	0
NRBC#	0	0	0	0	0	0	0	0	0	0	0	0	0	0	0	0	0	0	0	0	0	0	0	0	0	0	0	0
NE%	58.28	56.06	50.47	27.57	39.45	46.366	11.4357	46.35	50.86	39.28	54.67	54.97	49.226	5.87358	34.51	24.86	35.03	21.4	27.27	28.614	5.36411	20.96	18.83	17.97	20.9	17.01	19.134	1.57555
LY%	31.16	35.83	43.7	52.02	51.81	42.904	8.37872	39.75	34.91	44.69	35.85	34.51	37.942	3.85104	42.1	53.55	47.75	58.18	53.81	51.078	5.5802	75.81	75.78	77.28	76.05	77.92	76.568	0.871628
MO%	9.83	7.91	5.47	19.43	8.55	10.238	4.80962	12.37	14	15.42	9.23	9.65	12.134	2.40578	22.41	20.71	17.05	18.21	13.19	18.314	3.17433	3.12	5.29	4.66	2.85	4.7	4.124	0.960179
EO%	0.36	0	0.37	0.97	0.19	0.378	0.325294	1.17	0.22	0.61	0.25	0.45	0.54	0.345369	0.75	0.52	0.04	1.91	4.2	1.484	1.49073	0.07	0.04	0.09	0.2	0.38	0.156	0.124354
BA%	0.36	0.2	0	0	0	0.112	0.146205	0.36	0	0	0	0.42	0.156	0.192	0.22	0.35	0.14	0.3	1.53	0.508	0.515961	0.04	0.05	0	0	0	0.018	0.0222711
NRBC%	0	0	0	0	0	0	0	0	0	0	0	0	0	0	0	0	0	0	0	0	0	0	0	0	0	0	0	0
HCT	50.4	49.9	49.7	38.2	51.4	47.92	4.89547	48.8	49.8	50.1	55.6	49.9	50.84	2.42207	50.7	49.4	49.8	49.6	50	49.9	0.447214	46.3	42.1	44.5	42.1	46	44.2	1.81989
RBC	9.81	9.58	9.66	7.6	10.09	9.348	0.891143	9.63	9.89	9.78	11.07	9.84	10.042	0.52136	9.93	9.57	9.63	9.74	9.71	9.716	0.122572	10.88	9.85	10.28	9.84	10.67	10.304	0.42136
HB	13.6	13.3	13.3	10.6	13.8	12.92	1.17541	13.2	13.7	13.9	15.2	13.9	13.98	0.661513	13.5	13.2	13.3	13.8	13.5	13.46	0.205913	16.6	15.3	15.5	14.9	15.6	15.58	0.56356
MCV	51.4	52.1	51.5	50.3	50.9	51.24	0.60531	50.7	50.4	51.2	50.2	50.7	50.64	0.338231	51.1	51.6	51.7	50.9	51.5	51.36	0.307246	42.6	42.7	43.3	42.8	43.1	42.9	0.260768
MCH	13.9	13.9	13.8	13.9	13.7	13.84	0.08	13.7	13.9	14.2	13.7	14.1	13.92	0.203961	13.6	13.8	13.8	14.2	13.9	13.86	0.195959	15.3	15.5	15.1	15.1	14.6	15.12	0.299333
MCHC	27	26.7	26.8	27.7	26.8	27	0.363318	27	27.5	27.7	27.3	27.9	27.48	0.31241	26.6	26.7	26.7	27.8	27	26.96	0.440908	35.9	36.3	34.8	35.4	33.9	35.26	0.845222
RDW	14.4	14.5	14.3	14.3	14.2	14.34	0.10198	15	15.1	14.1	14.6	14.6	14.68	0.354401	14.1	14.7	14.3	13.7	14.7	14.3	0.379473	11.8	12.4	12.2	12.3	11.7	12.08	0.278568
RSD	7.4	7.6	7.4	7.2	7.2	7.36	0.149666	7.6	7.6	7.2	7.3	7.4	7.42	0.16	7.2	7.6	7.4	7	7.6	7.36	0.233238	5	5.3	5.3	5.3	5	5.18	0.146969
RETIC#	83.4	83.3	73.4	102.6	66.6	81.86	12.1576	80.9	64.3	44	12.2	42.3	48.74	23.1322	25.8	90.9	62.6	45.8	57.3	56.48	21.3457	30	29.5	86.1	37.5	47.5	46.12	21.0271
RETIC%	0.85	0.87	0.76	1.35	0.66	0.898	0.237941	0.84	0.65	0.45	0.11	0.43	0.496	0.243934	0.26	0.95	0.65	0.47	0.59	0.584	0.226416	0.25	0.27	0.8	0.34	0.44	0.42	0.201296
PLT	496	546	498	522	500	512.4	19.2416	555	539	557	597	574	564.4	19.714	499	557	602	495	587	548	44.109	605	631	749	702	627	662.8	54.0385
MPV	5.7	5.7	5.5	5.9	5.8	5.72	0.132665	5.5	5.8	5.6	6	5.7	5.72	0.172047	5.8	6.1	5.5	6	6	5.88	0.213542	5.3	5.5	5.4	5.4	5.3	5.38	0.0748331
PDW	33.2	33.7	33.3	36.1	36.2	34.5	1.35794	32.7	36.2	34.3	35	35.8	34.8	1.23774	33.6	36.4	34.9	39.5	36.5	36.18	1.97322	32.3	33.3	32.2	32.2	34	32.8	0.729383
PCT	0.283	0.311	0.274	0.308	0.29	0.2932	0.0142745	0.305	0.313	0.312	0.358	0.327	0.323	0.0188997	0.289	0.34	0.331	0.297	0.352	0.3218	0.0245715	0.48	0.512	0.512	0.541	0.491	0.5072	0.0209323
Day 4	IR							ORI+IR							IR+ORI							CT
Mouse ID	1	2	3	4	5			6	7	8	9	10			11	12	13	14	15			16	17	18	19	20
Species	MOUSE	MOUSE	MOUSE	MOUSE	MOUSE	AVG	SD	MOUSE	MOUSE	MOUSE	MOUSE	MOUSE	AVG	SD	MOUSE	MOUSE	MOUSE	MOUSE	MOUSE	AVG	SD	MOUSE	MOUSE	MOUSE	MOUSE	MOUSE	AVG	SD
WBC	0.76	0.52	0.6	0.4	0.54	0.564	0.117576	0.7	0.6	0.44	0.58	0.9	0.644	0.152525	0.7	0.74	0.78	0.62	0.56	0.68	0.08	7.12	7.88	7.1	8.74	8.32	7.832	0.649258
NE#	0.32	0.26	0.28	0.11	0.27	0.248	0.0719444	0.3	0.21	0.17	0.24	0.32	0.248	0.0556417	0.32	0.29	0.23	0.23	0.15	0.244	0.058515	1.43	1.41	1.62	1.54	1.49	1.498	0.0762627
LY#	0.35	0.2	0.21	0.2	0.21	0.234	0.0581722	0.3	0.31	0.22	0.25	0.33	0.282	0.040694	0.24	0.35	0.45	0.29	0.29	0.324	0.072	6.42	6.04	8.1	6.92	6.59	6.814	0.702783
MO#	0.08	0.04	0.08	0.07	0.05	0.064	0.0162481	0.09	0.07	0.04	0.07	0.12	0.078	0.0263818	0.1	0.09	0.1	0.08	0.11	0.096	0.010198	0.26	0.3	0.37	0.26	0.2	0.278	0.056
EO#	0.01	0.02	0.02	0.01	0.01	0.014	0.00489898	0.01	0.02	0.01	0.02	0.08	0.028	0.0263818	0.04	0.01	0.01	0.02	0	0.016	0.0135647	0	0.09	0.01	0.01	0.04	0.03	0.0328634
BA#	0.01	0	0.01	0.01	0	0.006	0.00489898	0	0	0	0	0.05	0.01	0.02	0	0	0	0	0.01	0.002	0.004	0	0.04	0	0	0	0.008	0.016
NRBC#	0	0	0	0	0	0	0	0	0	0	0	0	0	0	0	0	0	0	0	0	0	0	0	0	0	0	0	0
NE%	42.61	49.69	46.53	28.32	49.52	43.334	7.93504	42.24	34.35	38.09	40.82	35.8	38.26	2.95847	45.66	39.4	29.11	36.43	26.69	35.458	6.8955	17.67	17.9	16.02	17.62	17.87	17.416	0.706445
LY%	45.7	38.66	34.48	50.09	39.25	41.636	5.54516	43.37	52.09	49.01	42.65	36.13	44.65	5.52435	34.15	47.69	57.41	46.55	51.53	47.466	7.66295	79.05	76.69	80.18	79.23	79.18	78.866	1.15987
MO%	9.94	8.3	13.4	17.12	9.25	11.602	3.25203	12.97	10.91	9.76	11.73	13.8	11.834	1.43678	14.95	11.65	12.46	13.57	19.8	14.486	2.87891	3.26	3.84	3.68	2.99	2.43	3.24	0.5045
EO%	0.85	3.36	3.34	2.72	1.97	2.448	0.94694	1.41	2.65	2.63	4	8.39	3.816	2.42942	5.24	0.93	0.77	3.45	0.78	2.234	1.81508	0	1.09	0.09	0.14	0.46	0.356	0.398427
BA%	0.89	0	2.26	1.75	0	0.98	0.912162	0	0	0.51	0.8	5.88	1.438	2.24211	0	0.34	0.25	0	1.2	0.358	0.442104	0.03	0.47	0.03	0.03	0.06	0.124	0.17339
NRBC%	0	0	0	0	0	0	0	0	0	0	0	0	0	0	0	0	0	0	0	0	0	0	0	0	0	0	0	0
HCT	48.2	39.3	46.7	36.3	42.2	42.54	4.44729	45.2	41.7	42.8	37.7	37.7	41.02	2.93762	47.5	45.4	45.6	46.7	44.6	45.96	1.02098	47.5	35.7	42.7	38.6	43.4	41.58	4.07598
RBC	9.51	7.8	9.15	6.94	8.45	8.37	0.925657	8.9	8.43	8.68	7.64	7.51	8.232	0.55819	9.57	8.89	8.95	9.17	8.72	9.06	0.292848	11.14	8.47	9.94	9.11	10.06	9.744	0.906876
HB	12.9	10.7	12.6	9.6	11.5	11.46	1.21754	12.5	11.6	11.7	10.5	10.3	11.32	0.815843	13.2	12.5	12.5	12.9	12.3	12.68	0.324962	16	12.5	14.4	14.3	15.1	14.46	1.15343
MCV	50.7	50.4	51	52.3	49.9	50.86	0.806474	50.8	49.5	49.3	49.4	50.2	49.84	0.574804	49.6	51.1	51	50.9	51.2	50.76	0.588558	42.6	42.2	43	42.4	43.1	42.66	0.344093
MCH	13.6	13.7	13.8	13.8	13.6	13.7	0.0894427	14	13.8	13.5	13.7	13.7	13.74	0.162481	13.8	14.1	14	14.1	14.1	14.02	0.116619	14.4	14.8	14.5	15.7	15	14.88	0.462169
MCHC	26.8	27.2	27	26.4	27.3	26.94	0.32	27.7	27.8	27.3	27.9	27.3	27.6	0.252982	27.8	27.5	27.4	27.6	27.6	27.58	0.132665	33.7	35	33.7	37	34.8	34.84	1.20764
RDW	13.4	13.8	14.1	14.8	13.6	13.94	0.488262	13.7	14.1	13.8	14.5	13.8	13.98	0.292575	14.5	14.1	14.1	14.5	13.6	14.16	0.332265	11.9	11.6	12.3	12	11.8	11.92	0.231517
RSD	6.8	7	7.2	7.7	6.8	7.1	0.334664	7	7	6.8	7.2	6.9	6.98	0.132665	7.2	7.2	7.2	7.4	7	7.2	0.126491	5.1	4.9	5.3	5.1	5.1	5.1	0.126491
RETIC#	19	55.4	26.5	117.3	36.3	50.9	35.3704	48.1	54	19.1	67.2	54.1	48.5	15.9739	16.3	32	30.4	12.8	25.3	23.36	7.607	0	0	0	0	0	0	0
RETIC%	0.2	0.71	0.29	1.69	0.43	0.664	0.541243	0.54	0.64	0.22	0.88	0.72	0.6	0.220182	0.17	0.36	0.34	0.14	0.29	0.26	0.0892188	0	0	0	0	0	0	0
PLT	606	711	588	662	585	630.4	48.886	606	639	621	457	584	581.4	64.766	567	547	645	645	620	604.8	40.5778	712	634	712	706	718	696.4	31.4299
MPV	6.1	6	6.1	6.1	5.8	6.02	0.116619	6	5.7	5.9	6.1	6	5.94	0.135647	6.2	5.6	5.6	5.9	5.7	5.8	0.228035	5.5	5.4	5.4	5.4	5.4	5.42	0.04
PDW	34.9	35	35.4	34.9	34.7	34.98	0.231517	34.5	33.7	35.1	35.4	35	34.74	0.595315	39.2	33.8	34.3	35.1	33.2	35.12	2.13298	32.2	32.8	32.2	31.7	32.2	32.22	0.348712
PCT	0.37	0.427	0.359	0.404	0.339	0.3798	0.0316443	0.364	0.364	0.366	0.279	0.35	0.3446	0.0332962	0.352	0.306	0.361	0.381	0.353	0.3506	0.0246138	0.502	0.45	0.492	0.489	0.496	0.4858	0.0184217
Day 7	IR							ORI+IR							IR+ORI							CT
Mouse ID	21	22	23	24	25			26	27	28	29	30			31	32	33	34	35			36	37	38	39	40
Species	MOUSE	MOUSE	MOUSE	MOUSE	MOUSE	AVG	SD	MOUSE	MOUSE	MOUSE	MOUSE		AVG	SD	MOUSE	MOUSE	MOUSE	MOUSE	MOUSE	AVG	SD	MOUSE	MOUSE	MOUSE	MOUSE	MOUSE	AVG	SD
WBC	0.48	0.58	0.58	0.94	0.7	0.656	0.15819	0.54	0.64	0.96	0.72		0.715	0.155161	0.74	0.64	0.9	0.8	0.68	0.752	0.0917388	8.32	7.42	8.54	6.36	10.36	8.2	1.32587
NE#	0.23	0.34	0.31	0.55	0.27	0.34	0.111355	0.3	0.37	0.66	0.37		0.425	0.138654	0.27	0.19	0.4	0.36	0.18	0.28	0.0883176	1.11	1.73	1.43	1.43	2.58	1.656	0.5019
LY#	0.21	0.21	0.22	0.34	0.3	0.256	0.0538888	0.19	0.19	0.2	0.22		0.2	0.0122474	0.37	0.33	0.39	0.34	0.41	0.368	0.0299333	9.57	10.34	8.74	4.83	11.32	8.96	2.23389
MO#	0.03	0.02	0.04	0.06	0.12	0.054	0.0355528	0.03	0.07	0.11	0.13		0.085	0.0384057	0.08	0.1	0.1	0.1	0.07	0.09	0.0126491	0.62	0.35	0.37	0.09	0.43	0.372	0.170223
EO#	0	0.01	0.01	0	0.01	0.006	0.00489898	0.01	0	0	0		0.0025	0.00433013	0.01	0.02	0.01	0	0.01	0.01	0.00632456	0.01	0.01	0	0	0.03	0.01	0.0109545
BA#	0	0	0	0	0	0	0	0	0	0	0		0	0	0.01	0.01	0	0	0	0.004	0.00489898	0.01	0	0	0.01	0.01	0.006	0.00489898
NRBC#	0	0	0	0	0	0	0	0	0	0	0		0	0	0	0	0	0	0	0	0	0	0	0	0	0	0	0
NE%	47.96	58.92	53.1	58.28	38.27	51.306	7.62838	55.55	57.73	68.26	51.6		58.285	6.16397	36.14	29	44.49	45.5	27.16	36.458	7.59535	9.83	13.94	13.58	22.49	17.96	15.56	4.31654
LY%	43.75	36.19	37.16	35.85	42.56	39.102	3.35822	35.62	30.32	20.55	30.37		29.215	5.44659	49.41	51.26	43.38	41.98	60.2	49.246	6.50043	84.52	83.23	82.91	75.96	78.81	81.086	3.19913
MO%	7.18	2.89	7.62	5.88	17.81	8.276	5.04536	6.29	11.3	10.94	17.72		11.5625	4.06726	11.25	15.48	11.13	11.95	10.53	12.068	1.76466	5.5	2.78	3.52	1.43	2.98	3.242	1.32222
EO%	0.62	2.01	2.11	0	0.96	1.14	0.812428	1.67	0.64	0.04	0		0.5875	0.67444	1.78	2.84	0.75	0.3	2.11	1.556	0.9201	0.07	0.05	0	0.01	0.18	0.062	0.0643117
BA%	0.48	0	0	0	0.4	0.176	0.217035	0.86	0	0.22	0.32		0.35	0.316386	1.42	1.43	0.25	0.28	0	0.676	0.619245	0.09	0	0	0.11	0.07	0.054	0.0458694
NRBC%	0	0	0	0	0	0	0	0	0	0	0		0	0	0	0	0	0	0	0	0	0	0	0	0	0	0	0
HCT	42.1	44	37.6	44.9	38.1	41.34	2.99373	38.5	41.5	43.8	39.9		40.925	1.97025	45.1	41.5	42	41.2	41.3	42.22	1.46615	43.4	39.9	38.5	42.8	41.3	41.18	1.81041
RBC	8.45	8.8	7.46	8.12	7.58	8.082	0.508189	7.69	8.16	8.71	7.85		8.1025	0.389318	8.9	8.13	8.1	8.17	8.04	8.268	0.318835	9.87	8.87	8.58	9.9	9.49	9.342	0.532068
HB	11.3	11.2	10.3	11.9	10.4	11.02	0.597997	10.6	11.4	12.1	10.5		11.15	0.65	11.2	11.5	11.1	11.3	11.2	11.26	0.135647	15	13.8	13.5	15.1	14.3	14.34	0.63435
MCV	49.8	50	50.4	55.3	50.3	51.16	2.08096	50.1	50.9	50.3	50.8		50.525	0.334477	50.7	51.1	51.8	50.4	51.4	51.08	0.49558	44	45	44.9	43.2	43.5	44.12	0.724983
MCH	13.4	12.7	13.8	14.7	13.7	13.66	0.646838	13.8	14	13.9	13.4		13.775	0.227761	12.6	14.1	13.7	13.8	13.9	13.62	0.526878	15.2	15.6	15.7	15.3	15.1	15.38	0.231517
MCHC	26.8	25.5	27.4	26.5	27.3	26.7	0.684105	27.5	27.5	27.6	26.3		27.225	0.535607	24.8	27.7	26.4	27.4	27.1	26.68	1.03421	34.6	34.6	35.1	35.3	34.6	34.84	0.300666
RDW	13.3	13.2	13.5	21.8	13.1	14.98	3.41257	14.4	13.4	14.4	13.8		14	0.424264	13.8	13.7	14.3	13.1	13.6	13.7	0.384708	15.6	16.8	16.5	12.7	13.5	15.02	1.63634
RSD	6.6	6.6	6.8	12.1	6.6	7.74	2.18138	7.2	6.8	7.2	7		7.05	0.165831	7	7	7.4	6.6	7	7	0.252982	6.9	7.6	7.4	5.5	5.9	6.66	0.826075
RETIC#	72.7	69.5	58.2	519.7	57.6	155.54	182.179	68.4	87.3	135.9	130.3		105.475	28.4906	67.6	100.8	113.4	71.9	96.5	90.04	17.526	101.7	21.3	169.9	8.9	66.4	73.64	58.3721
RETIC%	0.86	0.79	0.78	6.4	0.76	1.918	2.24125	0.89	1.07	1.56	1.66		1.295	0.323303	0.76	1.24	1.4	0.88	1.2	1.096	0.238126	1.03	0.24	1.98	0.09	0.7	0.808	0.674193
PLT	247	210	228	295	262	248.4	29.152	235	254	277	268		258.5	15.8509	254	272	334	284	314	291.6	28.8278	700	647	655	706	685	678.6	23.6863
MPV	5.7	5.6	5.6	5.6	5.4	5.58	0.0979796	5.3	5.3	5.4	5.4		5.35	0.05	5.3	5.2	5.3	5.2	5.1	5.22	0.0748331	5.7	5.5	5.5	5.5	5.6	5.56	0.08
PDW	37.9	34.3	33.8	37	36.1	35.82	1.56128	35.1	36.2	38.3	37.8		36.85	1.27377	41.9	40.4	34	38.1	37.6	38.4	2.69592	32.1	31.6	31.6	32.7	31.6	31.92	0.435431
PCT	0.141	0.118	0.128	0.165	0.141	0.1386	0.015781	0.125	0.135	0.15	0.145		0.13875	0.00960143	0.135	0.141	0.177	0.148	0.16	0.1522	0.0149318	0.63	0.521	0.47	0.498	0.552	0.5342	0.054956
Day 14	IR							ORI+IR							IR+ORI							CT
Mouse ID	1	2	3	4	5			6	7	8	9	10			11	12	13	14	15			16	17	18	19	20
Species	MOUSE	MOUSE	MOUSE	MOUSE	MOUSE	AVG	SD	MOUSE	MOUSE	MOUSE	MOUSE	MOUSE	AVG	SD	MOUSE	MOUSE	MOUSE	MOUSE	MOUSE	AVG	SD	MOUSE	MOUSE	MOUSE	MOUSE	MOUSE	AVG	SD
WBC	0.8	0.78	1.14	0.78	0.92	0.884	0.138217	0.7	0.76	0.84	0.8	0.88	0.796	0.062482	0.88	0.86	0.98	0.66	0.82	0.84	0.104307	8.92	10.06	7.58	9.54		9.025	0.926755
NE#	0.08	0.12	0.3	0.15	0.12	0.154	0.0763151	0.14	0.16	0.2	0.2	0.25	0.19	0.0379473	0.22	0.12	0.14	0.09	0.1	0.134	0.0463033	1.73	2.15	1.58	1.27		1.6825	0.31681
LY#	0.64	0.61	0.73	0.55	0.72	0.65	0.0678233	0.53	0.56	0.58	0.55	0.55	0.554	0.0162481	0.58	0.66	0.77	0.52	0.63	0.632	0.0837616	6.9	8.35	8.52	7.87		7.91	0.62996
MO#	0.06	0.04	0.09	0.07	0.07	0.066	0.0162481	0.03	0.02	0.05	0.05	0.07	0.044	0.0174356	0.08	0.07	0.06	0.05	0.08	0.068	0.0116619	0.28	0.54	0.43	0.39		0.41	0.0930054
EO#	0	0.01	0.02	0.01	0.01	0.01	0.00632456	0.01	0.01	0	0	0.01	0.006	0.00489898	0	0	0	0	0.01	0.002	0.004	0	0.02	0.02	0.01		0.0125	0.00829156
BA#	0.01	0	0	0	0.01	0.004	0.00489898	0	0	0	0	0	0	0	0	0	0	0	0	0	0	0	0	0.01	0		0.0025	0.00433013
NRBC#	0	0	0	0	0	0	0	0	0	0	0	0	0	0	0	0	0	0	0	0	0	0	0	0.01	0		0.0025	0.00433013
NE%	9.79	15.05	25.88	19.76	13.3	16.756	5.57944	19.39	21.36	23.65	24.69	28.54	23.526	3.10833	24.68	14.47	14.64	13.44	12.63	15.972	4.41451	15.31	13.59	15.46	22.51		16.7175	3.42406
LY%	80.59	77.72	64.29	69.99	77.9	74.098	6.04637	75.51	74.1	69.42	68.36	62	69.878	4.77748	65.51	76.52	78.6	78.85	76.7	75.236	4.95509	80.83	82.72	80.86	74.55		79.74	3.09269
MO%	7.94	5.76	8.03	9.12	7.29	7.628	1.10351	3.81	1.98	6.36	6.67	8.44	5.452	2.27978	9.01	8.2	6.31	7.38	9.84	8.148	1.23099	3.66	3.63	3.61	2.84		3.435	0.343984
EO%	0.53	1.18	1.63	1.13	0.78	1.05	0.374967	1.28	1.97	0.29	0.29	0.8	0.926	0.638768	0.54	0.27	0	0.33	0.84	0.396	0.281041	0.22	0.03	0.03	0.1		0.095	0.0776209
BA%	1.15	0.29	0.17	0	0.72	0.466	0.416682	0	0.6	0.29	0	0.23	0.224	0.221865	0.26	0.53	0.46	0	0	0.25	0.222531	0	0.03	0.03	0		0.015	0.015
NRBC%	0	0	0	0	0	0	0	0	0	0	0	0	0	0	0	0	0	0	0	0	0	0	0	0	0		0	0
HCT	44.2	40.2	45.2	44.6	36.8	42.2	3.22242	40.5	39.8	43.6	38.5	44.8	41.44	2.37369	40.9	40.4	38.5	41.3	45.6	41.34	2.33632	48.3	47.4	51.9	47.4		48.75	1.8554
RBC	8.09	7.43	8.66	7.9	6.98	7.812	0.573111	7.84	7.77	8.61	7.09	8.16	7.894	0.499624	8.07	7.9	7.35	8.19	8.6	8.022	0.407696	10.74	10.57	11.7	10.7		10.9275	0.45041
HB	11.5	10.8	12.4	11.7	10.1	11.3	0.787401	11	10.9	11.6	10.3	12	11.16	0.588558	11.1	11.1	10.5	11.2	11.9	11.16	0.445421	15.2	14.4	15.4	14.9		14.975	0.376663
MCV	54.6	54.1	52.2	56.5	52.7	54.02	1.51974	51.7	51.2	50.6	54.3	54.9	52.54	1.72812	50.7	51.2	52.4	50.4	53	51.54	0.9992	45	44.8	44.4	44.3		44.625	0.286138
MCH	14.2	14.5	14.3	14.8	14.5	14.46	0.205913	14	14	13.5	14.5	14.7	14.14	0.422374	13.8	14.1	14.3	13.7	13.8	13.94	0.224499	14.2	13.6	13.2	13.9		13.725	0.369966
MCHC	26	26.9	27.4	26.2	27.4	26.78	0.587878	27.2	27.4	26.6	26.8	26.8	26.96	0.293939	27.1	27.5	27.3	27.1	26.1	27.02	0.483322	31.5	30.4	29.7	31.4		30.75	0.743303
RDW	20	25.1	20.8	25.5	25.2	23.32	2.40117	19.3	21	19.7	27.3	24.8	22.42	3.11859	19.3	18.4	20.2	16.8	18	18.54	1.15516	13.5	13.6	11.8	13.7		13.15	0.782624
RSD	10.9	13.6	10.9	14.4	13.3	12.62	1.44969	10	10.8	10	14.8	13.6	11.84	1.98555	9.8	9.4	10.6	8.5	9.5	9.56	0.677052	6.1	6.1	5.2	6.1		5.875	0.389711
RETIC#	423.9	573.6	510.9	750.5	457.9	543.36	115.282	439.8	466.2	453.7	560.1	669.9	517.94	86.9241	405.9	383.2	388.1	286.7	399.9	372.76	43.7846	0	1507	161.7	72.2		435.225	621.435
RETIC%	5.24	7.72	5.9	9.5	6.56	6.984	1.50122	5.61	6	5.27	7.9	8.21	6.598	1.21582	5.03	4.85	5.28	3.5	4.65	4.662	0.616941	0	1.58	0.7	0.8		0.77	0.560089
PLT	406	293	373	391	430	378.6	46.7016	412	324	336	387	429	377.6	41.2728	484	430	399	379	393	417	37.4219	708	760	700	685		713.25	28.2257
MPV	6.2	6.4	6	6.3	6.5	6.28	0.172047	6.1	6.2	6.1	6.2	5.9	6.1	0.109545	6	6.2	6.2	6.1	5.9	6.08	0.116619	5.6	5.6	5.5	5.7		5.6	0.0707107
PDW	39.2	37.5	37	41.9	47.1	40.54	3.70005	35.4	35.8	36.4	37.2	38.1	36.58	0.97242	38	39.2	38.2	37.4	35.1	37.58	1.3688	30	29.5	30	28.9		29.6	0.452769
PCT	0.252	0.188	0.224	0.246	0.28	0.238	0.0307246	0.251	0.201	0.205	0.24	0.253	0.23	0.0225211	0.29	0.267	0.247	0.231	0.232	0.2534	0.0224731	0.393	0.426	0.385	0.39		0.3985	0.0161323
Day 17	IR							ORI+IR							IR+ORI							CT
Mouse ID	21	22	23	24	25			26	27	28	29	30			31	32	33	34	35			36	37	38	39	40
Species	MOUSE	MOUSE	MOUSE	MOUSE	MOUSE	AVG	SD	MOUSE	MOUSE	MOUSE	MOUSE	MOUSE	AVG	SD	MOUSE	MOUSE	MOUSE	MOUSE	MOUSE	AVG	SD	MOUSE	MOUSE	MOUSE	MOUSE	MOUSE	AVG	SD
WBC	0.98	1.26	1.1	1.18	1.1	1.124	0.0932952	1.18	1.1	0.96	1.18	0.98	1.08	0.0946573	1.22	1.44	1.06	1.5	1.22	1.288	0.160798	9.02	8.32	7.58	11.86	12.48	9.852	1.95651
NE#	0.34	0.59	0.33	0.33	0.4	0.398	0.0994786	0.56	0.45	0.31	0.26	0.31	0.378	0.110887	0.29	0.39	0.3	0.47	0.33	0.356	0.0668132	1.38	1.13	1.17	2.67	1.89	1.648	0.578218
LY#	0.54	0.59	0.65	0.75	0.59	0.624	0.072	0.52	0.54	0.53	0.77	0.52	0.576	0.0972831	0.73	0.87	0.66	0.8	0.7	0.752	0.0746726	7.29	6.88	6.13	8.84	10.2	7.868	1.46382
MO#	0.09	0.08	0.12	0.1	0.09	0.096	0.0135647	0.1	0.11	0.12	0.14	0.13	0.12	0.0141421	0.19	0.17	0.09	0.22	0.17	0.168	0.0430813	0.33	0.3	0.27	0.34	0.36	0.32	0.0316228
EO#	0	0	0.01	0	0.01	0.004	0.00489898	0	0	0	0.01	0.02	0.006	0.008	0	0.01	0.01	0.01	0.01	0.008	0.004	0.02	0	0	0.01	0.02	0.01	0.00894427
BA#	0	0	0	0	0.01	0.002	0.004	0	0	0	0.01	0	0.002	0.004	0	0	0	0	0	0	0	0	0	0	0	0.01	0.002	0.004
NRBC#	0	0	0	0	0	0	0	0	0	0	0	0	0	0	0	0	0	0	0	0	0	0	0	0	0	0	0	0
NE%	34.6	46.5	29.97	27.7	36.52	35.058	6.53138	47.28	40.55	32.53	21.85	31.29	34.7	8.64799	24.13	27.03	28.32	31.59	27.03	27.62	2.41359	15.31	13.59	15.46	22.51	15.15	16.404	3.12609
LY%	55.3	47.03	58.72	63.75	53.58	55.676	5.54515	44.3	49.34	54.76	65.21	52.77	53.276	6.94175	60.04	60.16	62.37	53.22	57.54	58.666	3.12302	80.83	82.72	80.86	74.55	81.7	80.132	2.87514
MO%	9.63	6.12	10.54	8.34	7.93	8.512	1.51345	8.23	9.6	12.47	11.53	13.53	11.072	1.92092	15.44	11.94	8.41	14.44	14.19	12.884	2.51268	3.66	3.63	3.61	2.84	2.91	3.33	0.372505
EO%	0.48	0	0.76	0.2	1.35	0.558	0.471949	0	0.31	0	0.63	2.17	0.622	0.808391	0.21	0.56	0.48	0.75	0.88	0.576	0.230703	0.22	0.03	0.03	0.1	0.14	0.104	0.0717217
BA%	0	0.36	0	0	0.62	0.196	0.25374	0.19	0.2	0.24	0.78	0.24	0.33	0.22592	0.18	0.31	0.41	0	0.37	0.254	0.148943	0	0.03	0.03	0	0.1	0.032	0.0365513
NRBC%	0	0	0	0	0	0	0	0	0	0	0	0	0	0	0	0	0	0	0	0	0	0	0	0	0	0	0	0
HCT	47.7	42.4	46.8	44.6	45.6	45.42	1.84	47.6	46.9	45.3	43.3	46.4	45.9	1.50067	45.9	46.5	44.7	46.4	43.4	45.38	1.17881	50.2	36.9	39.6	38.6	42.4	41.54	4.68342
RBC	8.52	7.42	8.8	8.19	8.45	8.276	0.470004	8.36	8.52	8.53	8.1	8.66	8.434	0.192208	8.68	8.7	7.86	8.74	7.73	8.342	0.448928	11.72	8.52	9.21	9.03	9.84	9.664	1.1113
HB	12.7	11.8	12.6	12.2	12.6	12.38	0.337046	13	12.7	12.5	12.2	12.5	12.58	0.263818	12.5	12.7	12.4	12.9	12.1	12.52	0.271293	16.9	12.6	14.1	13.2	14.5	14.26	1.47865
MCV	56	57.2	53.2	54.5	54	54.98	1.43722	56.9	55	53.1	53.4	53.6	54.4	1.40996	52.9	53.5	56.9	53.1	56.1	54.5	1.66373	42.8	43.3	43	42.8	43.1	43	0.189737
MCH	14.9	15.9	14.3	14.9	14.9	14.98	0.515364	15.6	14.9	14.7	15.1	14.4	14.94	0.402989	14.4	14.6	15.8	14.8	15.7	15.06	0.578273	14.4	14.8	15.3	14.6	14.7	14.76	0.300666
MCHC	26.6	27.8	26.9	27.4	27.6	27.26	0.445421	27.3	27.1	27.6	28.2	26.9	27.42	0.453431	27.2	27.3	27.7	27.8	27.9	27.58	0.278568	33.7	34.1	35.6	34.2	34.2	34.36	0.646838
RDW	23.9	30	22.8	25.1	23.2	25	2.61916	27.6	23.9	22.2	22.5	21.8	23.6	2.12132	20.9	21	26.7	21.2	26.4	23.24	2.70599	12.3	13.2	12.3	12.4	12.3	12.5	0.352136
RSD	13.4	17.2	12.1	13.7	12.5	13.78	1.80599	15.7	13.1	11.8	12	11.7	12.86	1.50546	11.1	11.2	15.2	11.3	14.8	12.72	1.86698	5.3	5.7	5.3	5.3	5.3	5.38	0.16
RETIC#	654.3	897.8	631.8	706	610.1	700	103.906	877.8	662	540.8	561.3	530.9	634.56	130.247	519.1	524.6	739.6	548	695.7	605.4	93.2039	0	145.7	61.7	72.2	0	55.92	54.0611
RETIC%	7.68	12.1	7.18	8.62	7.22	8.56	1.84443	10.5	7.77	6.34	6.93	6.13	7.534	1.58837	5.98	6.03	9.41	6.27	9	7.338	1.53304	0	1.71	0.67	0.8	0	0.636	0.630955
PLT	471	495	433	360	478	447.4	48.1772	601	578	579	458	524	548	51.6643	499	467	476	457	442	468.2	19.0935	650	645	628	683	650	651.2	17.837
MPV	6.1	6.2	6.1	6.1	6.2	6.14	0.0489898	6.1	6.1	6	6.2	6	6.08	0.0748331	5.9	5.8	6	5.8	6	5.9	0.0894427	5.5	5.4	5.4	5.5	5.4	5.44	0.0489898
PDW	33.4	36.3	35.4	32.9	37.2	35.04	1.65239	48.7	34.9	34.5	38.2	35.5	38.36	5.32901	34.6	34.7	33.5	34.1	33	33.98	0.649307	33.3	31.1	32.2	31.6	32.2	32.08	0.735935
PCT	0.287	0.307	0.264	0.22	0.296	0.2748	0.0308376	0.367	0.353	0.3	0.284	0.314	0.3236	0.0315125	0.294	0.271	0.286	0.265	0.265	0.2762	0.0117541	0.617	0.58	0.501	0.596	0.513	0.5614	0.0460982
Day 21	IR							ORI+IR							IR+ORI							CT
Mouse ID	1	2	3	4	5			6	7	8	9	10			11	12	13	14	15			16	17	18	19	20
Species	MOUSE	MOUSE	MOUSE	MOUSE	MOUSE	AVG	SD	MOUSE	MOUSE	MOUSE	MOUSE	MOUSE	AVG	SD	MOUSE	MOUSE	MOUSE	MOUSE	MOUSE	AVG	SD	MOUSE	MOUSE	MOUSE	MOUSE	MOUSE	AVG	SD
WBC	1.88	1.82	1.46	2.24	2.58	1.996	0.382706	1.92	3.04	1.86	2.1	1.92	2.168	0.443369	1.6	1.98	1.92	1.68	1.5	1.736	0.184781	8.5	7.24	7.16	6.68	7.24	7.364	0.605098
NE#	0.84	0.69	0.5	0.92	0.87	0.764	0.152656	0.78	1.49	0.54	0.53	0.53	0.774	0.370546	0.45	0.44	0.72	0.44	0.58	0.526	0.110562	2.55	2.08	2.14	2.91	2.03	2.342	0.338432
LY#	0.68	0.81	0.65	1.07	1.38	0.918	0.274474	0.8	0.97	0.98	1.07	1.09	0.982	0.102645	0.88	1.18	0.84	0.88	0.67	0.89	0.164438	8.44	7.6	7.63	8.04	8.96	8.134	0.514572
MO#	0.34	0.31	0.28	0.23	0.32	0.296	0.0382623	0.33	0.56	0.34	0.42	0.29	0.388	0.0957914	0.26	0.35	0.34	0.36	0.23	0.308	0.0526878	0.46	0.51	0.37	0.7	0.49	0.506	0.108185
EO#	0.02	0	0.02	0	0.01	0.01	0.00894427	0	0.01	0	0.05	0	0.012	0.0193907	0	0	0.02	0	0.01	0.006	0.008	0.03	0.03	0.01	0.03	0.03	0.026	0.008
BA#	0.01	0.01	0.01	0	0	0.006	0.00489898	0	0	0	0.03	0.01	0.008	0.0116619	0	0	0	0	0	0	0	0.02	0.02	0.01	0.01	0	0.012	0.00748331
NRBC#	0	0	0	0	0	0	0	0	0	0	0	0	0	0	0	0	0	0	0	0	0	14.31	12.59	12.46	16.51	14.15	14.004	1.46822
NE%	44.52	37.81	34.35	41.18	33.88	38.348	4.05833	40.88	49.16	28.82	25.3	27.56	34.344	9.17131	27.95	22.42	37.41	26.01	38.95	30.548	6.49751	75.83	80.72	81.86	72.55	70.7	76.332	4.38379
LY%	36.1	44.76	44.8	47.96	53.3	45.384	5.58967	41.86	32.04	52.66	51.18	56.6	46.868	8.85214	55.22	59.83	43.86	52.31	44.88	51.22	6.09402	2.66	2.95	3.67	2.75	2.56	2.918	0.397361
MO%	17.89	16.93	18.86	10.47	12.55	15.34	3.25337	16.98	18.47	18.53	19.77	15.36	17.822	1.51567	16.25	17.5	17.9	21.55	15.49	17.738	2.09198	0.24	0.02	0.02	0.1	0.12	0.1	0.0809938
EO%	0.98	0	1.48	0.19	0.27	0.584	0.557588	0.16	0.26	0	2.5	0.12	0.608	0.949661	0.3	0.12	0.83	0	0.55	0.36	0.299266	0	0.03	0.03	0	0.1	0.032	0.0365513
BA%	0.52	0.52	0.51	0.2	0	0.35	0.213729	0.12	0.07	0	1.24	0.35	0.356	0.457323	0.29	0.12	0	0.13	0.14	0.136	0.0922171	0	0.04	0.14	0	0	0.036	0.0542586
NRBC%	0	0	0	0	0	0	0	0	0	0	0	0	0	0	0	0	0	0	0	0	0	0	0	0	0	0	0	0
HCT	52	50	45.8	46.7	49	48.7	2.23964	46.1	46.2	49.4	46.7	48.8	47.44	1.38362	47	45.7	52	48.1	50.1	48.58	2.23732	48	47.5	47.7	49.5	47	47.94	0.845222
RBC	9.46	8.79	8.65	8.7	8.76	8.872	0.297953	8.06	8.5	9.29	8.65	9.14	8.728	0.444945	9.02	8.63	9	9.09	8.93	8.934	0.160325	11.08	10.61	11.28	11.41	10.85	11.046	0.288763
HB	14.9	13.9	13.6	13.4	13.9	13.94	0.51614	12.9	13.4	14.3	13.6	13.8	13.6	0.460435	13.5	13.3	15	13.9	14.4	14.02	0.617738	14.7	14.2	14.6	15.3	14.5	14.66	0.361109
MCV	55	56.9	52.9	53.7	55.9	54.88	1.44554	57.2	54.4	53.2	54	53.4	54.44	1.44444	52.1	53	57.8	52.9	56.1	54.38	2.18852	43.3	44.8	42.3	43.4	43.3	43.42	0.798499
MCH	15.8	15.8	15.7	15.4	15.9	15.72	0.172047	16	15.8	15.4	15.7	15.1	15.6	0.316228	15	15.4	16.7	15.3	16.1	15.7	0.616441	13.3	13.4	12.9	13.4	13.4	13.28	0.193907
MCHC	28.7	27.8	29.7	28.7	28.4	28.66	0.615142	28	29	28.9	29.1	28.3	28.66	0.431741	28.7	29.1	28.8	28.9	28.7	28.84	0.149666	30.6	29.9	30.6	30.9	30.9	30.58	0.365513
RDW	22.2	24.6	21.5	22.2	20.8	22.26	1.28	23.7	21.8	20.7	20.8	20.3	21.46	1.22409	20.4	21.2	24.8	20.9	24.1	22.28	1.80377	15	14.9	13.8	14.9	13.7	14.46	0.581722
RSD	12.2	14	11.4	11.9	11.6	12.22	0.930376	13.6	11.9	11	11.2	10.8	11.7	1.0198	10.6	11.2	14.3	11.1	13.5	12.14	1.47323	6.5	6.7	5.8	6.5	5.9	6.28	0.36
RETIC#	436.1	593.3	474.9	541.1	413.5	491.78	66.7109	524.7	425.9	406.9	435.1	401.2	438.76	44.6996	422.1	406.5	637.2	394.5	609.9	494.04	106.457	640	680	635	635	642	646.4	17.0247
RETIC%	4.61	6.75	5.49	6.22	4.72	5.558	0.832428	6.51	5.01	4.38	5.03	4.39	5.064	0.776804	4.68	4.71	7.08	4.34	6.83	5.528	1.17503	6.2	5.4	5.5	5.4	5.3	5.56	0.32619
PLT	494	543	415	480	346	455.6	68.3655	666	756	665	630	670	677.4	41.8645	549	548	595	547	574	562.6	19.0851	659	771	696	682	656	692.8	41.8062
MPV	6.1	5.9	5.7	5.9	6.3	5.98	0.203961	5.8	6.1	6.3	5.8	5.8	5.96	0.205913	5.9	5.7	5.8	5.9	5.8	5.82	0.0748331	5.8	5.9	5.6	5.8	5.5	5.72	0.146969
PDW	35.9	36.1	35.8	35.1	54.8	39.54	7.63743	32.6	38.3	37.1	33.6	38.3	35.98	2.4128	35.1	35.3	36.7	37.6	36.7	36.28	0.943186	30	29.5	30	30	30.5	30	0.316228
PCT	0.362	0.32	0.237	0.283	0.218	0.284	0.0528129	0.328	0.4	0.356	0.307	0.389	0.356	0.035242	0.324	0.312	0.345	0.323	0.333	0.3274	0.0110381	0.382	0.455	0.446	0.396	0.361	0.408	0.0365568
Day 24	IR							ORI+IR							IR+ORI							CT
Mouse ID	21	22	23	24	25			26	27	28	29	30			31	32	33	34	35			36	37	38	39
Species	MOUSE	MOUSE	MOUSE	MOUSE	MOUSE	AVG	SD	MOUSE	MOUSE	MOUSE	MOUSE	MOUSE	AVG	SD	MOUSE	MOUSE	MOUSE	MOUSE	MOUSE	AVG	SD	MOUSE	MOUSE	MOUSE	MOUSE		AVG	SD
WBC	2.04	1.96	3.2	2.52	2.36	2.416	0.442249	1.88	1.98	2.48	3.16	1.82	2.264	0.50492	2.76	2.08	1.76	2.02	1.76	2.076	0.366257	6	4.96	4.88	5.4		5.31	0.44486
NE#	0.42	0.52	0.84	0.54	0.88	0.64	0.184608	0.56	0.88	0.96	1.03	0.9	0.866	0.161691	0.57	0.42	0.29	0.44	0.32	0.408	0.0990757	1.29	0.72	0.81	0.8		0.905	0.225
LY#	1.23	1.15	1.67	1.64	1.07	1.352	0.252697	1.02	0.79	0.95	1.56	0.59	0.982	0.324678	1.74	1.25	1.13	1.22	1.08	1.284	0.236017	4.11	3.86	3.7	4.13		3.95	0.179304
MO#	0.39	0.27	0.66	0.33	0.4	0.41	0.133417	0.29	0.29	0.52	0.5	0.32	0.384	0.103653	0.44	0.41	0.33	0.35	0.35	0.376	0.0417612	0.58	0.35	0.35	0.47		0.4375	0.0957536
EO#	0.01	0.01	0.02	0.01	0	0.01	0.00632456	0	0.02	0.03	0.06	0.01	0.024	0.0205913	0	0	0.01	0.01	0.01	0.006	0.00489898	0.01	0.02	0.02	0.01		0.015	0.005
BA#	0	0.01	0	0	0	0.002	0.004	0	0	0.02	0.01	0	0.006	0.008	0	0	0	0	0	0	0	0	0.01	0	0		0.0025	0.00433013
NRBC#	0	0	0	0	0	0	0	0	0	0	0	0	0	0	0	0	0	0	0	0	0	0	0	0	0		0	0
NE%	20.51	26.66	26.28	21.38	37.21	26.408	5.94694	29.98	44.51	38.63	32.57	49.69	39.076	7.31368	20.67	20.33	16.63	21.76	18.29	19.536	1.8363	21.53	14.6	16.68	14.74		16.8875	2.80358
LY%	60.23	58.64	52.32	65.19	45.35	56.346	6.86564	54.27	39.82	38.5	49.29	32.31	42.838	7.88777	63.05	60.12	64.12	60.23	61.64	61.832	1.56542	68.58	77.75	75.8	76.45		74.645	3.57132
MO%	18.93	13.83	20.69	12.98	17.05	16.696	2.93567	15.28	14.86	20.89	15.98	17.34	16.87	2.17906	16.04	19.56	18.87	17.45	19.69	18.322	1.39085	9.73	7.14	7.18	8.63		8.17	1.08238
EO%	0.25	0.53	0.57	0.34	0.2	0.378	0.147973	0.23	0.82	1.31	1.82	0.54	0.944	0.563865	0.17	0	0.38	0.34	0.38	0.254	0.148809	0.12	0.31	0.33	0.14		0.225	0.0955249
BA%	0.08	0.35	0.14	0.11	0.19	0.174	0.095205	0.24	0	0.68	0.34	0.12	0.276	0.232	0.08	0	0	0.22	0	0.06	0.0857904	0.04	0.19	0	0.04		0.0675	0.0725862
NRBC%	0	0	0	0	0	0	0	0	0	0	0	0	0	0	0	0	0	0	0	0	0	0	0	0	0		0	0
HCT	47.2	48.5	49.9	41.2	50.3	47.42	3.29691	52.4	45	49.8	45.3	46.5	47.8	2.86147	49.2	48.2	42.6	46.4	44.8	46.24	2.3644	57.1	53.1	52.3	53.4		53.975	1.84848
RBC	8.73	9.1	9.44	7.38	8.9	8.71	0.705748	9.52	8.54	8.64	8.51	8.26	8.694	0.431537	9.22	8.8	7.65	8.66	8.51	8.568	0.516426	11.88	10.92	10.76	11.04		11.15	0.433013
HB	13.6	13.6	14.7	11.7	14.3	13.58	1.03034	14.6	13.1	13.5	13.3	13.3	13.56	0.535164	14	14	12.4	13.4	13.5	13.46	0.58515	16	14.6	14.7	14.7		15	0.578792
MCV	54.1	53.3	52.9	55.8	56.5	54.52	1.40342	55	52.7	57.6	53.2	56.3	54.96	1.84239	53.4	54.8	55.7	53.6	52.6	54.02	1.09618	48.1	48.6	48.6	48.4		48.425	0.204634
MCH	15.6	14.9	15.6	15.9	16.1	15.62	0.40694	15.3	15.3	15.6	15.6	16.1	15.58	0.292575	15.2	15.9	16.2	15.5	15.9	15.74	0.349857	13.5	13.4	13.7	13.3		13.475	0.147902
MCHC	28.8	28	29.5	28.4	28.4	28.62	0.507543	27.9	29.1	27.1	29.4	28.6	28.42	0.832827	28.5	29	29.1	28.9	30.1	29.12	0.53066	28	27.5	28.1	27.5		27.775	0.277263
RDW	20.8	19.3	20.1	25.4	21.9	21.5	2.12885	22.2	22.1	22.2	20	24.7	22.24	1.48943	21	19.8	24	19.9	21	21.14	1.52	13.7	14.1	14.4	14.1		14.075	0.248747
RSD	11.3	10.3	10.6	14.2	12.4	11.76	1.41789	12.2	11.6	12.8	10.6	13.9	12.22	1.11068	11.2	10.9	13.4	10.7	11	11.44	0.993177	6.6	6.9	7	6.8		6.825	0.147902
RETIC#	317.8	316.7	285.1	372.7	474.4	353.34	66.7722	453.2	342.5	487.3	322.5	560	433.1	89.3151	383.6	277.2	386.3	304	328.5	335.92	43.2053	0	29.5	86.1	37.5		38.275	30.9427
RETIC%	3.64	3.48	3.02	5.05	5.33	4.104	0.914081	4.76	4.01	5.64	3.79	6.78	4.996	1.1027	4.16	3.15	5.05	3.51	3.86	3.946	0.647413	0	0.27	0.8	0.34		0.3525	0.287869
PLT	598	544	555	676	578	590.2	46.7863	785	641	734	736	636	706.4	58.3938	614	549	636	614	678	618.2	41.7536	745	788	635	730		724.5	55.886
MPV	5.6	5.7	6.1	5.9	5.9	5.84	0.174356	5.9	5.9	5.8	5.9	6	5.9	0.0632456	6	5.8	5.7	5.8	5.8	5.82	0.0979796	6	5.8	5.5	5.5		5.7	0.212132
PDW	33.8	37.4	36.4	35.1	38.1	36.16	1.55255	36.1	34.1	30.5	35.1	37	34.56	2.24998	35	34.1	34.2	36.2	35.7	35.04	0.821219	36.5	35.2	34.4	36.5		35.65	0.895824
PCT	0.335	0.31	0.339	0.399	0.341	0.3448	0.0293012	0.404	0.319	0.31	0.316	0.322	0.3342	0.0351249	0.368	0.318	0.363	0.302	0.393	0.3488	0.0336535	0.387	0.399	0.349	0.347		0.3705	0.0229074
Day 30	IR							ORI+IR							IR+ORI							CT
Mouse ID	1	2	3	4				6	7	8	9	10			11	12	13	14				16	17	18
Species	MOUSE	MOUSE	MOUSE	MOUSE		AVG	SD	MOUSE	MOUSE	MOUSE	MOUSE	MOUSE	AVG	SD	MOUSE	MOUSE	MOUSE	MOUSE		AVG	SD	MOUSE	MOUSE	MOUSE			AVG	SD
WBC	2.18	2.06	2.7	1.58		2.13	0.398372	2.02	2.18	1.64	2.1	1.84	1.956	0.194072	1.12	1.26	1.66	1.12		1.29	0.221133	6.24	5.12	7.48			6.28	0.963881
NE#	0.68	0.6	0.86	0.5		0.66	0.131909	0.76	0.48	0.43	0.4	0.51	0.516	0.127844	0.33	0.5	0.58	0.39		0.45	0.0966954	0.59	0.64	0.41			0.546667	0.0987702
LY#	1.22	1.15	1.56	0.8		1.1825	0.269849	0.91	1.36	0.88	0.8	1.2	1.03	0.213354	0.66	0.58	0.86	0.54		0.66	0.123288	3.28	2.02	1.84			2.38	0.640625
MO#	0.27	0.3	0.28	0.27		0.28	0.0122474	0.34	0.33	0.3	0.3	0.15	0.284	0.0688767	0.13	0.17	0.22	0.19		0.1775	0.0326917	0.36	0.45	0.23			0.346667	0.0903081
EO#	0	0.01	0	0.01		0.005	0.005	0	0	0.03	0.01	0.02	0.012	0.0116619	0	0.01	0	0		0.0025	0.00433013	0.01	0.01	0			0.00666667	0.00471405
BA#	0	0	0	0		0	0	0	0	0	0	0	0	0	0	0	0	0		0	0	0.01	0	0			0.00333333	0.00471405
NRBC#	0	0	0	0		0	0	0	0	0	0	0	0	0	0	0	0	0		0	0	0	0	0			0	0
NE%	31.39	29.19	31.68	31.39		30.9125	1.00151	37.72	22.19	26.28	24.21	28.58	27.796	5.39788	29.7	39.54	34.67	34.7		34.6525	3.47913	13.93	20.57	16.35			16.95	2.74377
LY%	56.07	55.74	57.66	50.65		55.03	2.63092	45.05	62.34	53.63	50.63	51.49	52.628	5.6221	58.7	46.35	51.96	48.34		51.3375	4.7025	77.26	64.77	74.02			72.0167	5.29213
MO%	12.33	14.34	10.5	17.14		13.5775	2.46476	16.89	15.26	18.29	17.34	18.54	17.264	1.16983	11.6	13.23	13.24	16.95		13.755	1.96169	8.44	14.44	9.45			10.7767	2.62298
EO%	0	0.5	0.02	0.68		0.3	0.296985	0.12	0.11	1.81	0.54	0.95	0.706	0.63317	0	0.76	0	0		0.19	0.32909	0.21	0.22	0			0.143333	0.101434
BA%	0.21	0.23	0.15	0.14		0.1825	0.0383243	0.23	0.1	0	0	0	0.066	0.0906863	0	0.12	0.14	0		0.065	0.0653835	0.16	0	0.18			0.113333	0.0805536
NRBC%	0	0	0	0		0	0	0	0	0	0	0	0	0	0	0	0	0		0	0	0	0	0			0	0
HCT	50.4	47.9	50.5	49.7		49.625	1.04253	43.7	46.4	47.7	45	46.28	45.816	1.36008	45.5	48	46.9	46		46.6	0.951315	48.4	46.1	47.9			47.4667	0.987702
RBC	9.55	9.07	9.02	8.96		9.15	0.234201	8.11	8.52	8.68	8.2	7.95	8.292	0.26873	8.55	8.59	8.86	8.49		8.6225	0.141664	9.7	9.49	9.61			9.6	0.0860233
HB	14.4	13.6	14.1	13.5		13.9	0.367423	12.6	13.1	13.5	12.9	14.47	13.314	0.647753	13.2	13.6	13.8	13.5		13.525	0.216506	14.5	14.5	14.3			14.4333	0.0942809
MCV	52.8	52.8	56	55.5		54.275	1.48556	53.9	54.5	55	54.2	55.3	54.58	0.511468	53.2	55.9	52.9	54.2		54.05	1.17154	49.9	48.6	49.8			49.4333	0.590668
MCH	15.1	15	15.6	15.1		15.2	0.234521	15.5	15.4	15.6	14.2	14.95	15.13	0.515364	15.4	15.8	15.6	15.9		15.675	0.192029	14.9	15.3	14.9			15.0333	0.188562
MCHC	28.6	28.4	27.9	27.2		28.025	0.540255	28.8	28.2	28.3	29	27.83	28.426	0.422261	29	28.3	29.4	29.3		29	0.430116	30	31.5	29.9			30.4667	0.731817
RDW	18.8	18.4	17.4	19.3		18.475	0.697764	21.9	18.2	20.5	21.5	18.5	20.12	1.51842	17.8	18.7	18.7	19.3		18.625	0.535607	15.6	15.6	16.1			15.7667	0.235702
RSD	9.9	9.7	9.7	10.7		10	0.412311	11.8	9.9	11.3	10.3	11	10.86	0.682935	9.5	10.5	9.9	10.5		10.1	0.424264	7.8	7.6	8			7.8	0.163299
RETIC#	163.3	173.2	222.8	258		204.325	38.3215	300.1	188.3	272.6	288	275.6	264.92	39.5322	157.3	250.8	145.3	203.8		189.3	41.6908	110.6	108.2	84.6			101.133	11.7318
RETIC%	1.71	1.91	2.47	2.88		2.2425	0.461594	3.7	2.21	3.14	2.58	2.87	2.9	0.505371	1.84	2.92	1.64	2.4		2.2	0.5004	1.14	1.14	0.88			1.05333	0.122565
PLT	522	473	415	499		477.25	39.9022	639	581	581	675	687	632.6	44.996	596	554	569	553		568	17.3638	727	661	678			688.667	27.9802
MPV	6.2	5.6	6.5	5.8		6.025	0.349106	6.1	5.7	5.8	6.2	6.1	5.98	0.193907	5.6	5.7	5.7	5.7		5.675	0.0433013	5.8	6.9	5.8			6.16667	0.518545
PDW	35.8	32.7	46.6	33.6		37.175	5.55715	32	35.3	34.1	32.4	34	33.56	1.20764	34.3	35.8	33.7	34.2		34.5	0.784219	36.2	43.9	36.2			38.7667	3.62981
PCT	0.324	0.265	0.27	0.289		0.287	0.0231625	0.39	0.331	0.337	0.352	0.336	0.3492	0.0215722	0.278	0.316	0.267	0.315		0.294	0.0218518	0.306	0.387	0.335			0.342667	0.0335095

## Sheet: CBC Tulsi
Patient	Control							Tulsi
Mouse ID	1	2	3	4	5			1	2	3	4	5
Species	MOUSE	MOUSE	MOUSE	MOUSE	MOUSE	AVG	SD	MOUSE	MOUSE	MOUSE	MOUSE	MOUSE	AVG	SD
WBC	10.46	10.44	10.48	12.78	7.64	10.36	1.63007	9.9	11.6	7.78	12.02	8.06	9.872	1.74702
NE#	1.52	1.77	2.21	1.77	1.66	1.786	0.23105	1.75	1.98	1.05	2.22	1.47	1.694	0.406576
LY#	8.39	8.09	7.81	10.1	5.53	7.984	1.46328	7.6	9.19	6.38	9.24	6.24	7.73	1.30163
MO#	0.48	0.5	0.41	0.88	0.38	0.53	0.180444	0.54	0.41	0.3	0.52	0.33	0.42	0.0969536
EO#	0.05	0.06	0.02	0.03	0.05	0.042	0.0146969	0.01	0	0.03	0.02	0.02	0.016	0.010198
BA#	0.01	0.02	0.02	0.01	0.03	0.018	0.00748331	0.01	0.01	0.02	0.01	0	0.01	0.00632456
NRBC#	0	0	0	0	0	0	0	0	0	0	0	0	0	0
NE%	14.55	16.97	21.11	13.83	21.68	17.628	3.25192	17.67	17.09	13.52	18.51	18.29	17.016	1.81716
LY%	80.25	77.5	74.55	79.03	72.33	76.732	2.91155	76.75	79.26	82.01	76.91	77.39	78.464	1.98564
MO%	4.63	4.8	3.92	6.89	4.96	5.04	0.990858	5.44	3.56	3.88	4.35	4.04	4.254	0.645464
EO%	0.51	0.54	0.23	0.2	0.7	0.436	0.191896	0.07	0	0.37	0.17	0.28	0.178	0.13467
BA%	0.06	0.18	0.19	0.04	0.34	0.162	0.107778	0.07	0.1	0.21	0.05	0	0.086	0.0700286
NRBC%	0	0	0	0	0	0	0	0	0	0	0	0	0	0
HCT	50.3	43.2	39.9	43	46.9	44.66	3.58809	43.6	43	37.4	42.6	47.3	42.78	3.16632
RBC	11.37	9.94	9.16	9.99	10.85	10.262	0.770127	10.05	9.89	8.52	9.76	10.86	9.816	0.752718
HB	16.5	14.8	13.6	14.5	15.6	15	0.985901	14.3	14.1	12	13.9	15.5	13.96	1.12712
MCV	44.2	43.5	43.6	43	43.2	43.5	0.409878	43.4	43.5	43.9	43.6	43.6	43.6	0.167332
MCH	14.5	14.9	14.8	14.5	14.4	14.62	0.193907	14.2	14.3	14.1	14.2	14.3	14.22	0.0748331
MCHC	32.8	34.3	34.1	33.7	33.3	33.64	0.542586	32.8	32.8	32.1	32.6	32.8	32.62	0.271293
RDW	13.9	13.6	13.7	14.3	13.7	13.84	0.2498	13.2	13.2	13.6	12.7	13.6	13.26	0.332265
RSD	6.1	5.9	6	6.1	5.9	6	0.0894427	5.7	5.7	6	5.5	5.9	5.76	0.174356
RETIC#	1.1	34.8	25.6	33	15.2	21.94	12.4967	0	2	31.5	0	0	6.7	12.4242
RETIC%	0.01	0.35	0.28	0.33	0.14	0.222	0.128903	0	0.02	0.37	0	0	0.078	0.146205
PLT	695	687	763	770	746	732.2	34.626	811	792	844	838	870	831	27.0555
MPV	6.2	6.3	6.5	6.3	6.5	6.36	0.12	6	6.1	6.4	6.2	6.3	6.2	0.141421
PDW	41.6	41.9	40.6	41	40.6	41.14	0.527636	41	40.8	42.2	40.6	41	41.12	0.56
PCT	0.431	0.433	0.496	0.485	0.485	0.466	0.0280571	0.487	0.483	0.54	0.52	0.548	0.5156	0.0266278
